# Supplementary material for: Structural basis for an unprecedented enzymatic alkylation in cylindrocyclophane biosynthesis
Source: eLife. 2022 Feb 25;11:e75761. doi: 10.7554/eLife.75761 (PMC8916777; doi:10.7554/eLife.75761)
Supplement: Figure 4—source data 2. [file elife-75761-fig4-data2.zip]

Archive with 6 entries (5 files):
- Figure 4-Source Data 2/
- __MACOSX/._Figure 4-Source Data 2
- Figure 4-Source Data 2/Figure 4-Source Data 2 annotated.tif
- __MACOSX/Figure 4-Source Data 2/._Figure 4-Source Data 2 annotated.tif
- Figure 4-Source Data 2/Figure 4-Source Data 2.tif
- __MACOSX/Figure 4-Source Data 2/._Figure 4-Source Data 2.tif
