# Supplementary material for: Structural basis for an unprecedented enzymatic alkylation in cylindrocyclophane biosynthesis
Source: eLife. 2022 Feb 25;11:e75761. doi: 10.7554/eLife.75761 (PMC8916777; doi:10.7554/eLife.75761)
Supplement: Supplementary file 1. [file elife-75761-supp1.xlsx]

## Sheet: Sheet1
CylK Homologs (IMG-JGI Gene ID)
2640437419
2772359538
2529200598
2538016967
2770890498
2528632064
2509575254
2548352849
2601854062
2548454921
2548424903
2523765097
2717240169
2549541981
2527044712
2674441538
2553907506
2506488645
2695074559
2708412955
2538105325
2716579367
2698780736
2808403159
2713759146
2707034044
2699333972
2539060706
2636262046
2805897558
2529413917
2550723463
2503795404
2522595490
2548385550
2707045855
2539043612
2707049605
2776066296
2655130633
2553610006
2549530172
2532079161
2558008666
2707009542
2639839087
2563078470
2265056777
2663982132
2508646876
2553660794
2548344600
2545955958
2806088540
2683501270
2683499754
2620448912
2548366815
2743509594
2714372149
2509706485
2548287034
2682028595
2730852373
2703916531
2549602263
2683506786
2531784772
2553634213
2776163163
2549577805
2548274095
2737441376
2805891106
2707015008
2536926560
2770821499
2637108126
2695186470
2619918489
2549603838
2788538742
2515667797
2550709598
2771276080
2724944724
2700046882
2535026953
2805789915
2553761757
2526899873
2698785853
2707078027
2507208872
2519639685
2609283948
2787458339
2694990628
2553620627
2636256521
2717022397
2549574031
2699107669
2776278534
2538101612
2717211505
2707017851
2548271180
2638397750
2548564688
2636241052
2708415020
2549595012
2683490148
2519734476
2727084053
2549567889
2691598312
2548316564
2695174439
2703896237
2667459086
2539174468
2691774335
2548289370
2656480959
2549518819
2512060142
2549534171
2549013321
2694226389
2787458629
2521081702
2805967097
2788539607
2532934451
2548361077
2508649254
2736040922
2636260341
2548434325
2554130351
2727091216
2623363644
2708412685
2553612253
2699113977
2703906205
2548277815
2521983505
2548348463
2548383259
2553671403
2707036879
2527038317
2506601627
2703910114
2727105924
2551832193
2527039727
2694990172
2545931303
2699781085
2553697724
2549549015
2699522327
2545938945
2776066024
2706986113
2770850774
2553784834
2529418392
2805879055
2805833859
2699513305
2539047548
2721328550
2770851501
2620452088
650797971
2739774693
2637924386
2709614787
2535174438
2707050970
2752676619
2553675289
2707021551
2546731163
2772360108
2549014765
2549537452
2548408701
2548418701
2772358995
2537690715
2709295828
2549588384
2505303689
2549014788
2805795426
2526456821
2787374977
2770842847
2695070688
2707025343
2707057616
2711301721
2656445771
2522601676
2695174719
2519633951
2553663072
2549561939
2724735891
2523764348
2652238400
2716647723
2700013086
2538459691
2549015235
2623340810
2805850434
2548457686
2727102099
2707039062
2597536431
2683511818
2707062056
2563078652
2537454007
2548569482
2541514697
2699516689
2537953763
2658565945
2509572132
2667461437
2620002894
2805881122
2550560562
2531716990
2619922032
2550717456
2538537660
2675778526
2548467349
2532083812
2548336535
2526890760
2541562039
2548340039
2619923321
2776617295
2628114213
2548404589
2658565135
2579516967
2819465763
2651003742
2716579541
2548371945
2539055301
2710385490
2724996845
2771273465
2722203568
2528626932
2553638149
2707063594
2528759868
2788402428
2528829258
2553752033
2511865149
2722102648
2706991394
2537470073
2509587702
2703902482
2545934663
2707069746
2548436170
2667726132
2512632756
2548342071
2548324515
2537688976
2776630649
2538019534
2519635007
2675054426
2504132729
2736038875
2687731401
2516149577
2636260052
2571628379
2548401812
2700063236
2727132984
2532091160
2508647665
2512975920
2805783882
2683494575
2710570997
2706999336
2620468335
2531115910
2806022716
2770806186
2707002717
2537683896
2776183259
2521091064
2805854933
2751100200
2549523028
2507476575
2667460079
2558546062
2549557801
2721918425
2512828182
2519647466
2805831028
2699456117
2553603002
2553735275
2667857144
2672043273
2805841563
2805972699
2532094538
2647554181
2736040926
2519730651
2805886378
2636241311
2549598555
2521027736
2623368651
2532871517
2550703862
2549526856
2636311211
2805872256
2699804873
2526896882
2688841083
2656422965
2711472483
2617915486
2805904221
2776198995
2733458832
2543448592
2722318693
2548357729
2805023178
2537451562
2805866793
2545947730
2728736700
2548307107
2707073317
2640437295
2563367604
2619780330
2655015352
2658547278
2703911067
2538555772
2673623216
2551824933
2549566244
2505308448
2532073898
2548312982
2508647889
2623354341
2519739986
2703922218
2548478264
2611347505
2707030377
2553783687
2508647666
2509767929
2548472206
2549553499
2709773650
2675706340
2699210438
2539035360
2022828849
2633458658
2531119510
2550564552
2805828329
2727155907
2706994526
2549547499
2695036204
2806311085
2709383360
2505767304
2673008439
2727126235
2758577270
2553591024
2707005997
2542003979
2736038623
2509419549
2507447573
2516861448
2788406406
2539986389
2510087139
2792365457
2636241338
2582714089
2504134908
2582774981
2805025372
2709386820
2722117495
2709349303
645135080
2701088836
2737443729
2717162171
2647921418
2636212335
2684604807
2736038836
2667458369
2636260555
2505304223
2647921413
2667458014
2636212626
2682033746
2636255982
2717632889
2639839752
2647921414
2647921419
2636260686
2505303696
2667800060
2636255443
2682022378
2505303699
2717214698
2736040925
2639216252
2636226545
2667856798
2667856248
2636264729
2647921421
2505303995
2639839620
2663970889
2507447566
2639839738
2701089341
2636241015
2636247210
2506688020
2506687981
2717214693
2636241262
2736040561
2629602251
2839815792
2802634493
2867515129
2802553705
2799430901
2867522056
2802601760
2802625823
2802638328
2867532802
2802493071
2807020926
2799336109
2582240037
2582237476
2582805116
2628360918
2846144630
2788703931
643173249
648199609
643583305
643173250
2585378230
642602386
650385577
650385579
650385586
2586760615
2667813166
2525377554
2513238677
650389730
2833792978
2832603820
650389729
2844577075
2843619451
2812657353
2861241766
638027590
648388724
2844554644
2508645272
2711300954
2831826987
2832003324
2840915399
2831826988
2836482402
2832694429
2848383253
2859642138
2832775790
2844561588
2831774460
2831446561
2717639864
647105625
2848534956
2832142518
2848333419
641350961
2712839046
2837200230
2823549994
637339893
2832776972
2844585682
2840914717
2847328423
2832304745
2831723189
648071722
2831769405
2833814351
2844419325
2709524795
2713135445
2711405531
2832145630
2844547323
2844553852
2721943299
2861270192
650974112
2508644661
2844546476
650978114
2848220507
2713134365
2832129161
2844570208
638026823
2844577926
2713134795
2832003325
2825679040
637495784
2844562427
2832004122
2839993016
2711405048
2833840868
2844584843
2844569366
2831921229
641353376
2779856957
2851631819
2848383254
2833781212
2741385000
2832634496
650389727
638108880
2776630648
2859652087
2711302475
647580306
2775786190
650389726
2775811355
2861285797
2711301723
2859647772
2836786286
2845879735
2711299649
650385584
2832741708
2831446560
2833776894
2831355863
2636212890
2757419552
2790114873
2812012579
2684585416
2635165723
2551964340
2532208804
2713137039
2709701034
2515170136
2634106822
2631134033
2719059930
2631149968
2656831242
2656810941
2517605646
2840559802
2721856917
2658576925
2698104591
2648406473
2265118650
2541025042
2599797799
2658578079
2582804417
2648405476
2601851853
2712851580
2619887800
2649767173
2647807916
2527550350
2587468880
2596917573
2634978479
2551963525
2709190035
2582778818
2582779235
2619886689
2648405899
2671577763
2640254200
2652756023
2634866819
2634869129
2619918723
2709189312
2509424888
2838751275
2738729257
2788134226
2788118191
2738730489
2753043707
2789280618
2609130026
2587711038
2684592239
2667739844
2717273144
637874719
2509422022
2510102364
2517649718
2517645455
2509423527
638141456
2504581928
2663546190
2517645816
2682726140
2517645817
2517647165
2574466811
2846843605
2790519604
2846848404
2846849177
2846849202
2753110423
2772358062
2849653686
2741333355
2772358814
2820036524
2739524081
2772358369
2846843571
2823629685
2752179858
2846849176
2846843575
2820037817
2779720272
2846845072
2790519605
2790519603
2624359691
2771990161
