# Supplementary material for: Structural basis for an unprecedented enzymatic alkylation in cylindrocyclophane biosynthesis
Source: eLife. 2022 Feb 25;11:e75761. doi: 10.7554/eLife.75761 (PMC8916777; doi:10.7554/eLife.75761)
Supplement: Supplementary file 2. [file elife-75761-supp2.xlsx]

## Sheet: Sheet1
CylK IMG-JGI Gene ID	Contains N-terminus	CylC Homolog (Gene ID)	CylK-CylC Distance (# of ORFs)	CylI Homolog (Gene ID)	CylK-CylI Distance (# of ORFs)
2504132729	YES	2504132730	1
2505767304	YES	2505767303	1
2512975920	YES	2512975919	1	2512978408	2488
2529413917	YES	2529413916	1
2529418392	YES	2529418393	1
2550703862	YES	2550703863	1
2550709598	YES	2550709599	1
2550717456	YES	2550717457	1
2770890498	YES	2770890499	1
2771273465	NO	2771273464	1
2771276080	NO	2771276079	1
2776278534	YES	2776278535	1	2776275081	3453
2805023178	YES	2805023179	1
2805783882	YES	2805783883	1
2805789915	YES	2805789916	1
2805795426	YES	2805795425	1
2805828329	YES	2805828328	1
2805831028	YES	2805831029	1
2805833859	YES	2805833858	1
2805841563	YES	2805841562	1
2805850434	NO	2805850433	1
2805854933	NO	2805854932	1
2805866793	YES	2805866794	1
2805872256	YES	2805872257	1
2805879055	YES	2805879056	1
2805881122	YES	2805881121	1
2805886378	NO	2805886379	1
2805891106	YES	2805891105	1
2805897558	YES	2805897557	1
2805904221	YES	2805904220	1
2805972699	YES	2805972698	1
2806022716	NO	2806022717	1
2806088540	YES	2806088539	1
2806311085	YES	2806311084	1
2808403159	YES	2808403158	1
2831826988	NO	2831826989	1
2724944724	YES	2724944722	2
2831826987	NO	2831826989	2
2776183259	YES	2776183254	5	2776183257	2
2831355863	YES	2831355868	5
2631134033	YES	2631134026	7	2631134040	7
2845879735	YES	2845879728	7
648199609	YES	648199617	8
2585378230	NO	2585378222	8	2585378228	2
2631149968	YES	2631149960	8	2631154749	4781
2719059930	YES	2719059938	8	2719062710	2780
2825679040	YES	2825679032	8	2825679047	7
2837200230	YES	2837200222	8	2837200226	4
2515170136	YES	2515170127	9	2515170143	7
2634106822	YES	2634106813	9	2634106829	7
2776617295	YES	2776617285	10	2776618707	1412
2831446561	YES	2831446571	10
2848383253	YES	2848383243	10
2776630648	YES	2776630637	11
2831446560	YES	2831446571	11
2848383254	YES	2848383243	11
2617915486	YES	2617915474	12
2776630649	YES	2776630637	12
2509706485	YES	2509706498	13	2509706496	11
2509572132	YES	2509572146	14
2652238400	YES	2652238386	14
2758577270	YES	2758577255	15
2516149577	YES	2516149595	18
2509767929	NO	2509768011	82	2509767931	2
2509419549	YES	2509419264	285
2563367604	NO	2563368198	594
2776198995	YES	2776199708	713
2770821499	YES	2770820466	1033	2770823981	2482
642602386	YES	642603654	1268	642599434	2952
2504134908	YES	2504132730	2178
2805025372	YES	2805023179	2193
2509422022	YES	2509419264	2758
2509575254	YES	2509572146	3108
2507476575	YES	2507479931	3356
2510087139	YES	2510091107	3968	2510089117	1978
2509423527	YES	2509419264	4263
2509424888	YES	2509419264	5624
2776163163	YES	2776156940	6223	2776163161	2
638108880	YES
638141456	YES
641350961	YES			641346330	4631
641353376	YES
643173249	YES
643173250	YES
647105625	YES
647580306	YES
648071722	YES
648388724	YES
650385579	YES
650385584	YES
650385586	YES
650389726	YES
650389727	YES
650389729	YES
650389730	YES
650797971	YES
2022828849	YES
2265056777	YES
2503795404	YES			2503794869	535
2504581928	YES
2505304223	YES
2505308448	YES
2506601627	YES
2507208872	YES
2507447566	YES
2507447573	YES
2508644661	YES
2508645272	YES
2508646876	YES			2508646875	1
2508647665	YES
2509587702	YES
2510102364	YES
2512632756	YES
2513238677	YES
2515667797	YES
2516861448	YES
2517645455	YES
2517645816	YES
2517645817	YES
2517647165	YES
2517649718	YES
2523764348	YES
2523765097	YES
2525377554	YES
2529200598	YES
2539174468	YES
2539986389	YES
2541025042	YES			2541027433	2391
2549015235	YES
2550560562	YES
2550723463	YES
2551963525	YES
2551964340	YES
2558008666	YES
2558546062	YES
2574466811	YES
2582237476	YES
2582240037	YES
2582714089	YES
2582774981	YES
2582778818	YES
2582779235	YES
2582804417	YES
2582805116	YES
2586760615	YES
2587468880	YES
2587711038	YES
2596917573	YES
2599797799	YES
2601851853	YES
2601854062	YES
2609130026	YES
2609283948	YES
2611347505	YES
2619780330	YES
2619918489	YES
2619918723	YES
2619922032	YES
2619923321	YES
2624359691	YES
2628360918	YES			2628361512	594
2629602251	YES
2634866819	YES
2634978479	YES
2635165723	YES
2636212626	YES
2636212890	YES
2636241262	YES
2636241311	YES
2636241338	YES
2636255443	YES
2636260052	YES
2636260555	YES
2636262046	YES
2636264729	YES
2637108126	YES
2639216252	YES
2639839087	YES
2639839620	YES
2640254200	YES
2640437295	YES
2640437419	YES
2647807916	YES
2647921413	YES
2647921414	YES
2647921418	YES
2647921419	YES
2648405476	YES
2648405899	YES
2648406473	YES
2652756023	YES
2656422965	YES
2658565135	YES
2658565945	YES
2658576925	YES
2658578079	YES
2663546190	YES
2667726132	YES
2667739844	YES
2667800060	YES
2667813166	YES
2667856248	YES
2667856798	YES
2667857144	YES
2671577763	YES
2682726140	YES
2684585416	YES
2684592239	YES
2687731401	YES			2687732710	1309
2691598312	YES
2695186470	YES
2698104591	YES
2701088836	YES
2701089341	YES
2708412685	YES
2708412955	YES
2708415020	YES
2709189312	YES
2709190035	YES
2709349303	YES
2709383360	YES
2709386820	YES
2709614787	YES
2709701034	YES
2709773650	YES
2710385490	YES
2710570997	YES
2711299649	YES
2711300954	YES
2711405048	YES
2711405531	YES
2711472483	YES
2713134365	YES
2713759146	YES
2716579367	YES
2716579541	YES
2716647723	YES
2717022397	YES
2717162171	YES
2717214693	YES
2717240169	YES
2717273144	YES
2717632889	YES
2717639864	YES
2721856917	YES
2721943299	YES
2722102648	YES
2722117495	YES
2722203568	YES
2722318693	YES
2724735891	YES
2733458832	YES
2736038623	YES
2736038875	YES
2736040922	YES
2736040925	YES
2736040926	YES
2737443729	YES
2738729257	YES
2738730489	YES
2739524081	YES
2739774693	YES
2741333355	YES
2743509594	YES
2751100200	YES
2752179858	YES
2753110423	YES
2757419552	YES
2770842847	YES
2771990161	YES
2772358814	YES
2772358995	YES
2772359538	YES
2772360108	YES
2775786190	YES
2775811355	YES
2776066296	YES
2779856957	YES
2787374977	YES
2787458629	YES
2788118191	YES
2788134226	YES
2788406406	YES
2788538742	YES
2788539607	YES
2788703931	YES
2789280618	YES
2790114873	YES
2790519603	YES
2790519605	YES
2792365457	YES
2799336109	YES
2799430901	YES
2802493071	YES
2802553705	YES
2802601760	YES
2802625823	YES
2802634493	YES
2802638328	YES
2805967097	YES
2807020926	YES
2812012579	YES			2812014143	1564
2812657353	YES
2820036524	YES
2820037817	YES
2823549994	YES
2823629685	YES
2831723189	YES
2831769405	YES
2831774460	YES
2832003324	YES
2832003325	YES
2832004122	YES
2832304745	YES
2832694429	YES
2832775790	YES
2836482402	YES
2836786286	YES
2838751275	YES
2839815792	YES
2839993016	YES
2840559802	YES
2840914717	YES
2840915399	YES			2840915267	132
2843619451	YES
2846144630	YES
2846843605	YES
2846845072	YES
2846849177	YES
2849653686	YES
2861241766	YES
2867515129	YES
2867522056	YES
2867532802	YES
